# Supplementary material for: Study on Volatile Profiles, Polycyclic Aromatic Hydrocarbons, and Acrylamide Formed in Welsh Onion (Allium fistulosum L.) Fried in Vegetable Oils at Different Temperatures
Source: Foods. 2022 May 4;11(9):1335. doi: 10.3390/foods11091335 (PMC9100245; doi:10.3390/foods11091335)
Supplement: Supplementary file 1 [file foods-11-01335-s001.zip]

Archive with 1 entries (1 files):
- foods-1664086-supplementary.pdf
